# Supplementary material for: Assessing Aspergillus oryzae as a Fungal Chassis for Cyanobacterial Biosynthetic Gene Clusters via Heterologous Expression of the Lyngbyatoxin Biosynthetic Pathway
Source: J Fungi (Basel). 2026 Jul 1;12(7):481. doi: 10.3390/jof12070481 (PMC13413415; doi:10.3390/jof12070481)
Supplement: Supplementary file 1 [file jof-12-00481-s001.zip]

Archive with 1 entries (1 files):
- jof-4364261-supplementary.pdf
